# Supplementary material for: Identification of chalcone isomerase family genes and roles of DnCHI1 in flavonoid metabolism in Dendrobium nobile
Source: Front Plant Sci. 2025 Nov 14;16:1687738. doi: 10.3389/fpls.2025.1687738 (PMC12660066; doi:10.3389/fpls.2025.1687738)
Supplement: Supplementary file 1 [file DataSheet1.zip › Supplementary Table 1.xlsx]

## Sheet: Supplementary Table 1 
Supplementary Table 1 All primer sequences in the article.
Location	Primer name	Sequences of primers (5’-3’)
2.6	RT-DnCHI1-F	GAACTTTCCTCCGGGCACTT
2.6	RT-DnCHI1-R	ACCGCATTCGTCAGCTTCTT
2.6	RT-DnCHI3-F	ATGAGTTCGAAGGAGGTGCTG
2.6	RT-DnCHI3-R	CCAATGGCTTGGTTCTGGTG
2.6	RT-DnUBQ1-F	CGGAAAGACCATTACACTCG
2.6	RT-DnUBQ1-R	GCACATACTTAGGCTGAAACA
2.7	DnCHI1-F	ATGGCAGAAACGCCGGCG
2.7	DnCHI1-R	TCAAGCAACCTCAACTTGC
2.7	DnMYB90-F	ATGGGGAGGTCTCCTTGCT
2.7	DnMYB90-R	TCACTTCATCTCCAAGCTTC
2.8	DnCHI1-1302-F	cgggggactcttgaccatggATGGCAGAAACGCCGGCG
2.8	DnCHI1-1302-R	actagtcagatctaccatggTCAAGCAACCTCAACTTGCTCC
2.8	DnMYB90-1302-F	cgggggactcttgaccatggATGGGGAGGTCTCCTTGCT
2.8	DnMYB90-1302-R	actagtcagatctaccatggTCACTTCATCTCCAAGCTTCTGTAA
2.9	RT-PeCHI_F	TCGGAGTGTACTTGGAAGCG
2.9	RT-PeCHI_R	CCGTTAATGGCAGCAGCATC
2.9	RT-PeF3H_F	TGGAGATGGAGGTCGAAGGT
2.9	RT-PeF3H_R	CGGCAGCAGATCGAAGAACT
2.9	RT-PeF3’H_F	CGGAACCTGGACTACCATCG
2.9	RT-PeF3’H_R	AATTACGGAATGACGGCGGA
2.9	RT-PeF3’5’H_F	TCATTACCTGAGCAACGGTCGG
2.9	RT-PeF3’5’H_R	AACGCCGCGATCGAAAGCC
2.9	RT-PeDFR_F	AGGATATGTTTGATGATGCTATTAAG
2.9	RT-PeDFR_R	TTCCTCAGTGTTGGGCGGTAAGAG
2.9	RT-PeANS_F	TGCCACAGCGTTCTTCACCG
2.9	RT-PeANS_R	AAACCGCCCACGAGATCCGTAC
2.9	RT-PeACTIN4-1-F	TTGTGAGCAACTGGGATGACAT
2.9	RT-PeACTIN4-1-F	GCCACGCGAAGTTCATTGT
2.1	DnCHI1-2000bp-F	taggcggtggtcaagctatggtg
2.1	DnCHI1-2000bp-R	cccgtttgaatgaatttggc
2.1	DnCHI1-LUC-F	gctctagaactagtggatccTAGGCGGTGGTCAAGCTATG
2.1	DnCHI1-LUC-R	gtaccgggccccccctcgagCCCGTTTGAATGAATTTGGCCG
2.1	DnMYB90-SK-F	gtaccgggccccccctcgagATGGGGAGGTCTCCTTGCT
2.1	DnMYB90-SK-R	gctctagaactagtggatccTCACTTCATCTCCAAGCTTCTGTAA
2.11	CHI-280bp-placzi-F	ttgatattggatcggaattcTACAGATACACCACTCCAACATAAA
2.11	CHI-280bp-placzi-R	tacagagcacatgcctcgagCCCGTTTGAATGAATTTGGCCG
2.11	AD-DnMYB90-F	attatgcctctcccgaattcATGGGGAGGTCTCCTTGCT
2.11	AD-DnMYB90-R	gaagtccaaagcttctcgagTCACTTCATCTCCAAGCTTCTGTAA
