# Supplementary material for: Identification of chalcone isomerase family genes and roles of DnCHI1 in flavonoid metabolism in Dendrobium nobile
Source: Front Plant Sci. 2025 Nov 14;16:1687738. doi: 10.3389/fpls.2025.1687738 (PMC12660066; doi:10.3389/fpls.2025.1687738)
Supplement: Supplementary file 1 [file DataSheet1.zip › Supplementary Table 2.xlsx]

## Sheet: Supplementary Table 2
Supplementary Table 2 The foundational information of DnCHI gene family members in D. nobile
Sequence ID	Number of Amino Acid	Molecular Weight	Theoretical pI	Instability Index	Aliphatic Index	Grand Average of Hydropathicity	Prediction of Cell Localization
DnCHI3	209	23682.1	4.99	41.25	96.56	-0.161	Chloroplast
DnCHI1	244	26120	5.04	40.99	93.48	-0.026	Chloroplast
DnCHI4	289	31272.8	9.28	45.23	92.8	-0.109	Chloroplast
DnCHI2	244	27118.7	8.69	43.51	98.2	-0.153	Chloroplast； Nucleus
DnCHI5	425	47187.5	8.54	35.1	93.32	0.022	Chloroplast； Nucleus
DnCHI6	273	29823.3	9.23	43	92.86	0.047	Cell membrane
